# Supplementary material for: Structure–Activity Relationships and Transcriptomic Analysis of Hypoxia-Inducible Factor Prolyl Hydroxylase Inhibitors
Source: Antioxidants (Basel). 2022 Jan 24;11(2):220. doi: 10.3390/antiox11020220 (PMC8868400; doi:10.3390/antiox11020220)
Supplement: Supplementary file 1 [file antioxidants-11-00220-s001.zip]

Archive with 1 entries (1 files):
- antioxidants-1523571-supplementary.pdf
